# Supplementary material for: The Scattering Effect-Based Smartphone-Assisted Colorimetric Sensing for Alkaline Phosphatase Detection
Source: Biosensors (Basel). 2025 Oct 1;15(10):650. doi: 10.3390/bios15100650 (PMC12563470; doi:10.3390/bios15100650)
Supplement: Supplementary file 1 [file biosensors-15-00650-s001.zip]

Archive with 1 entries (1 files):
- biosensors-3812071-supplementary.pdf
